# Supplementary material for: Self-Assembled Serpentine Ni3Si2O5(OH)4 Hybrid Sheets with Ammonium Polyphosphate for Fire Safety Enhancement of Polylactide Composites
Source: Polymers (Basel). 2022 Dec 1;14(23):5255. doi: 10.3390/polym14235255 (PMC9741248; doi:10.3390/polym14235255)
Supplement: Supplementary file 1 [file polymers-14-05255-s001.zip]

Archive with 1 entries (1 files):
- polymers-2054984-supplementary.pdf
